# Supplementary material for: In Vitro High-Throughput Toxicological Assessment of Nanoplastics
Source: Nanomaterials (Basel). 2022 Jun 7;12(12):1947. doi: 10.3390/nano12121947 (PMC9230863; doi:10.3390/nano12121947)
Supplement: Supplementary file 1 [file nanomaterials-12-01947-s001.zip]

Archive with 1 entries (1 files):
- nanomaterials-1723499-supplementary.pdf
